# Supplementary material for: Comprehensive data-driven analysis of the impact of chemoinformatic structure on the genome-wide biological response profiles of cancer cells to 1159 drugs
Source: BMC Bioinformatics. 2012 May 30;13:112. doi: 10.1186/1471-2105-13-112 (PMC3532323; doi:10.1186/1471-2105-13-112)
Supplement: Additional file 1 — Table S1. Top_Compounds.xls. Contains lists of Top 20 active compounds in each subcomponent. [file 1471-2105-13-112-S1.xls]

## Sheet: Sheet1
Top 20 chemicals for each subcomponent
Set A
1	2	3	4	5	6	7	8	9	10
PNU-0230031	iodixanol	methotrexate	valinomycin	decamethonium bromide	allantoin	etidronic acid	fulvestrant	emetine	irinotecan
amrinone	iopamidol	etidronic acid	ketoconazole	valinomycin	rifabutin	carbenoxolone	flunisolide	cicloheximide	camptothecin
PNU-0251126	methoxamine	mitoxantrone	iodixanol	suramin sodium	hydroflumethiazide	atracurium besilate	helveticoside	ethaverine	triamterene
cinoxacin	streptomycin	GW-8510	fulvestrant	promazine	etamsylate	allantoin	digoxin	pergolide	luteolin
3-nitropropionic acid	cyclobenzaprine	PHA-00767505E	alexidine	fosfosal	colecalciferol	probucol	etidronic acid	etidronic acid	methotrexate
diclofenamide	cefsulodin	Gly-His-Lys	ergocalciferol	triamterene	deptropine	imidurea	lanatoside C	(-)-isoprenaline	8-azaguanine
iopamidol	streptozocin	AG-028671	AG-012559	indoprofen	6-azathymine	meteneprost	ouabain	thioridazine	thioguanosine
Prestwick-675	rilmenidine	letrozole	vanoxerine	theophylline	etidronic acid	alvespimycin	cantharidin	8-azaguanine	apigenin
sulfathiazole	colistin	sirolimus	thapsigargin	diethylstilbestrol	chlortetracycline	diethylstilbestrol	fluticasone	tetryzoline	chrysin
Chicago Sky Blue 6B	clorsulon	lanatoside C	streptomycin	dequalinium chloride	doxycycline	rifampicin	fludroxycortide	lycorine	alsterpaullone
dorzolamide	bethanechol	alsterpaullone	Prestwick-1080	letrozole	dilazep	gossypol	flumetasone	dequalinium chloride	GW-8510
pentetic acid	ifosfamide	CP-690334-01	5707885	tocainide	saquinavir	CP-863187	proscillaridin	co-dergocrine mesilate	kaempferol
scopoletin	metrizamide	azacitidine	atracurium besilate	procyclidine	tubocurarine chloride	iodixanol	corticosterone	sirolimus	acacetin
riluzole	tocainide	lisuride	iopamidol	cyclic adenosine monophosphate	rescinnamine	butamben	ribavirin	zardaverine	methoxamine
isoxicam	fosfosal	daunorubicin	0317956-0000	pentetic acid	methotrexate	0173570-0000	halcinonide	orciprenaline	esculetin
cefuroxime	dihydrostreptomycin	camptothecin	benserazide	tetroquinone	promazine	estradiol	tamoxifen	amoxicillin	1,4-chrysenequinone
sulpiride	tranylcypromine	rescinnamine	phenoxybenzamine	Chicago Sky Blue 6B	mephentermine	sulfadimethoxine	tonzonium bromide	sanguinarine	azacitidine
metformin	Gly-His-Lys	reserpine	dihydroergotamine	Prestwick-967	amiloride	glimepiride	scriptaid	alprostadil	procaine
progesterone	diphenhydramine	0179445-0000	viomycin	azacitidine	cefalexin	pioglitazone	cyclic adenosine monophosphate	mebendazole	hydralazine
caffeic acid	bumetanide	0175029-0000	nifuroxazide	propantheline bromide	delsoline	tyloxapol	eldeline	geldanamycin	fulvestrant
Set B
1	2	3	4	5	6	7	8	9	10
tonzonium bromide	0175029-0000	benfluorex	orciprenaline	rifabutin	troglitazone	lanatoside C	nimodipine	rosiglitazone	etidronic acid
pizotifen	6-bromoindirubin-3'-oxime	pizotifen	delsoline	tonzonium bromide	diethylstilbestrol	spectinomycin	metanephrine	pioglitazone	etynodiol
tamoxifen	PHA-00665752	benperidol	(-)-isoprenaline	etidronic acid	progesterone	cefalotin	betaxolol	troglitazone	diflorasone
protriptyline	irinotecan	bepridil	corbadrine	scriptaid	beta-escin	iopromide	ethaverine	CP-645525-01	solasodine
cyproheptadine	GW-8510	metformin	amantadine	tubocurarine chloride	anisomycin	cefoxitin	nitrendipine	promazine	erastin
chlorpromazine	alsterpaullone	promethazine	sisomicin	fulvestrant	rosiglitazone	metoprolol	valinomycin	gliquidone	sirolimus
mianserin	amiodarone	mestranol	(+)-isoprenaline	Prestwick-983	digoxigenin	meclofenoxate	terbutaline	prednicarbate	fluticasone
clomipramine	mitoxantrone	nabumetone	CP-645525-01	ambroxol	lycorine	digoxin	felodipine	5194442	dirithromycin
maprotiline	CP-645525-01	chloropyramine	fenoterol	trichostatin A	luteolin	medrysone	progesterone	tretinoin	prednicarbate
chloropyramine	CP-944629	chlorpropamide	betazole	colecalciferol	sanguinarine	bucladesine	alexidine	glibenclamide	halcinonide
fendiline	dilazep	lorglumide	erythromycin	isoetarine	metanephrine	sulfamonomethoxine	oxetacaine	alimemazine	5155877
imipramine	0198306-0000	hydrastinine	isoetarine	(-)-isoprenaline	pioglitazone	digitoxigenin	diethylstilbestrol	rifabutin	iopromide
levomepromazine	etamsylate	Prestwick-920	eldeline	quinpirole	etynodiol	sulfaguanidine	suloctidil	chlorambucil	clofilium tosylate
promethazine	flavoxate	trihexyphenidyl	meglumine	amikacin	dinoprost	minoxidil	dinoprostone	etofenamate	fluocinonide
promazine	atovaquone	SR-95531	dinoprost	betahistine	ouabain	levonorgestrel	ivermectin	perphenazine	colforsin
thioridazine	methyldopa	allantoin	R-atenolol	cisapride	digitoxigenin	diloxanide	dobutamine	apomorphine	monensin
prenylamine	CP-690334-01	lidocaine	vigabatrin	procainamide	zardaverine	estropipate	etifenin	F0447-0125	rimexolone
metixene	Prestwick-674	domperidone	salbutamol	corbadrine	carbenoxolone	phthalylsulfathiazole	cyclobenzaprine	cyclobenzaprine	lasalocid
desipramine	berberine	sulfathiazole	quinpirole	syrosingopine	betulinic acid	boldine	metoprolol	levothyroxine sodium	corticosterone
butoconazole	flunixin	isoxicam	etilefrine	fenoterol	diflorasone	tropicamide	isoxsuprine	5155877	atracurium besilate
