# Supplementary material for: Comprehensive data-driven analysis of the impact of chemoinformatic structure on the genome-wide biological response profiles of cancer cells to 1159 drugs
Source: BMC Bioinformatics. 2012 May 30;13:112. doi: 10.1186/1471-2105-13-112 (PMC3532323; doi:10.1186/1471-2105-13-112)
Supplement: Additional file 2 — Table S2. Top_GOTerms.xls. Contains lists of Top 10 significant GO Terms in each component. [file 1471-2105-13-112-S2.xls]

## Sheet: Sheet1
Top 10 significant GO terms for each component ordered with increasing p-values
Note: In the first component we find significant GO terms for the positive-scoring compounds, i.e., in Set-1A. However, the lowest 10 p-values for this component all come from the negative scoring compounds, i.e., Set-B. Therefore we do not observe any GO terms from Set-1A in this table.
Component-1	P-value	Set	Component-2	P-value	Set
cell death	1.03652e-12	B	macromolecule metabolic process	2.76523e-14	A
regulation of programmed cell death	2.3079e-11	B	cellular biopolymer metabolic process	4.27406e-14	B
negative regulation of developmental process	2.3688e-10	B	macromolecule metabolic process	1.86727e-11	B
protein kinase cascade	8.36841e-10	B	ubiquitin-dependent protein catabolic process	5.69952e-11	A
immune response	1.06238e-08	B	modification-dependent macromolecule catabolic process	6.41463e-11	A
anti-apoptosis	1.66411e-08	B	cellular biopolymer catabolic process	8.11121e-11	A
chemotaxis	9.88871e-08	B	protein catabolic process	1.23377e-10	A
vasculature development	1.13263e-07	B	cellular response to stress	4.04071e-10	A
response to wounding	1.994e-07	B	response to DNA damage stimulus	6.67003e-10	A
system development	5.41851e-07	B	biopolymer biosynthetic process	6.74153e-10	B
Component-3			Component-4
electron transport chain	1.34151e-18	B	positive regulation of transferase activity	2.00534e-05	B
oxidation reduction	8.15882e-17	B	signal transduction	0.000107063	B
ATP synthesis coupled electron transport	2.36309e-15	B	positive regulation of blood vessel endothelial cell migration	0.000140952	A
mitochondrial electron transport, NADH to ubiquinone	8.04281e-15	B	M phase	0.000178777	B
acetyl-CoA metabolic process	1.69968e-11	B	positive regulation of cell proliferation	0.000187684	B
tricarboxylic acid cycle	1.69968e-11	B	phosphate metabolic process	0.000194642	A
coenzyme catabolic process	3.1721e-11	B	positive regulation of protein kinase activity	0.000196745	B
acetyl-CoA metabolic process	8.13503e-11	A	negative regulation of blood vessel endothelial cell migration	0.000210921	A
tricarboxylic acid cycle	8.13503e-11	A	mitosis	0.000424887	B
coenzyme catabolic process	1.37187e-10	A	regulation of kinase activity	0.000438964	B
Component-5			Component-6
pyrimidine nucleotide metabolic process	1.14896e-07	B	anti-apoptosis	4.50941e-07	A
RNA processing	7.11528e-07	B	negative regulation of programmed cell death	1.04448e-06	A
DNA replication	2.15425e-06	B	protein folding	1.97987e-05	A
RNA splicing, via transesterification reactions	1.39054e-05	B	regulation of type I interferon-mediated signaling pathway	2.54363e-05	A
nucleobase, nucleoside, nucleotide and nucleic acid -metabolic process	2.04432e-05	B	negative regulation of biological process	3.10688e-05	A
cell cycle process	4.23729e-05	B	response to external stimulus	3.39667e-05	B
mRNA metabolic process	5.81002e-05	B	response to stress	5.50026e-05	B
mitotic cell cycle	0.000107746	B	regulation of interferon-gamma-mediated signaling pathway	7.6061e-05	A
DNA geometric change	0.000122368	B	SMAD protein signal transduction	8.47741e-05	B
anaphase-promoting complex-dependent proteasomal ubiquitin-dependent protein catabolic process	0.000134123	B	positive regulation of protein kinase activity	8.66858e-05	B
Component-7			Component-8
signal transduction	2.52791e-39	B	phosphate metabolic process	6.43063e-05	A
chemotaxis	4.38884e-31	B	protein modification process	8.75162e-05	A
immune response	2.50044e-30	B	SMAD protein signal transduction	9.55018e-05	A
locomotory behavior	3.06986e-30	B	cellular macromolecule metabolic process	9.73076e-05	A
inflammatory response	5.42003e-28	B	negative regulation of DNA binding	0.000102557	A
cell-cell signaling	1.68255e-26	B	nuclear export	0.000366575	A
cellular calcium ion homeostasis	4.58441e-24	B	regulation of metabolic process	0.000606985	A
locomotion	3.52339e-23	B	protein amino acid phosphorylation	0.000694902	A
second-messenger-mediated signaling	3.53904e-23	B	enzyme linked receptor protein signaling pathway	0.00106872	A
metal ion homeostasis	2.39787e-22	B	phosphate metabolic process	0.00131183	B
Commponent-9			Component-10
organic acid metabolic process	3.52011e-12	A	mitosis	1.01075e-16	A
amino acid biosynthetic process	6.55789e-09	A	organelle fission	2.40908e-16	A
M phase	5.6122e-08	B	cell division	3.98261e-14	A
nitrogen compound biosynthetic process	1.0719e-07	A	M phase	5.99921e-13	A
mitosis	1.53079e-07	B	mitotic cell cycle	8.27098e-13	A
organelle fission	1.8608e-07	B	cell cycle process	3.79581e-11	A
glutamine family amino acid metabolic process	1.20275e-06	A	microtubule-based process	1.23283e-06	A
oxidation reduction	7.67436e-06	A	DNA packaging	1.05235e-05	A
ribonucleoside monophosphate biosynthetic process	8.84917e-06	A	cytoskeleton organization	4.0551e-05	A
nucleoside monophosphate metabolic process	1.20769e-05	A	mitotic chromosome condensation	6.14867e-05	A
