# Supplementary material for: Comprehensive data-driven analysis of the impact of chemoinformatic structure on the genome-wide biological response profiles of cancer cells to 1159 drugs
Source: BMC Bioinformatics. 2012 May 30;13:112. doi: 10.1186/1471-2105-13-112 (PMC3532323; doi:10.1186/1471-2105-13-112)
Supplement: Additional file 3 — Table S3. Top_Genes.xls. Contains lists of Top 30 significant Genes in each subcomponent. [file 1471-2105-13-112-S3.xls]

## Sheet: GenesPval
Top 30 significant Gene and their p-values for each sub component
Set A
1		2		3		4		5		6		7		8		9		10
Gene	P-value	Gene	P-value	Gene	P-value	Gene	P-value	Gene	P-value	Gene	P-value	Gene	P-value	Gene	P-value	Gene	P-value	Gene	P-value
LDLR	0.00375701	PIK3C2A	7.36801e-09	RHOC	0.000666922	ASNS	0.00405832	SMCHD1	0.00172282	LHX2	0.00324983	DDX52	0.000236942	CLCN3	0.039423	ARID5B	6.47204e-08	EGR1	4.11386e-10
IER3	0.00410058	RB1	7.01676e-08	CDC37	0.000693789	ACTB	0.00548309	RANGAP1	0.00252947	CSNK1A1	0.00805982	MAP2K3	0.000249647	IDH1	0.0320757	FZD5	0.000114647	BTG2	1.55802e-07
CLDN7	0.00420659	STXBP3	7.08703e-08	PAFAH1B1	0.000916191	CLDN3	0.00805601	NR1H2	0.00253472	SH3BP4	0.02137	TBC1D2B	0.000456135	FOS	3.24791e-05	SYNCRIP	0.000208443	CDKN1A	1.67682e-06
PLAU	0.00421484	MAP4K3	1.06795e-07	PGK1	0.0014385	MAP2K6	0.0107422	SLC1A5	0.0031974	HOXB6	0.0300005	DHDDS	0.000936526	JUN	0.000101765	LMNB2	0.000212465	LIF	1.75312e-05
PLA2G12A	0.00554775	RRN3	1.0901e-07	FTL	0.00144854	FSCN1	0.0127346	HSPA5	0.00380898	FBXL2	0.0365249	HYOU1	0.00119598	NFKBIA	0.000105587	MT2A	0.00028557	BBC3	0.000330108
INSIG1	0.00567273	CLPX	1.29867e-07	PGD	0.0015191	EHBP1L1	0.0155773	GJA1	0.00400025	GPC4	0.0389686	ATP7B	0.00147131	IRS2	0.000289964	GOLGB1	0.000371977	EGR3	0.000336075
SLC2A3	0.00570372	BAG2	2.10152e-07	ACTB	0.00172702	NT5DC2	0.015802	TUBA1	0.0052836	STXBP1	0.0407178	ATXN1	0.00167683	PPP1R3D	0.000619864	TM7SF2	0.00082995	NR4A1	0.000339925
TGFBR2	0.00828211	PKN2	3.64135e-07	PDAP1	0.0017536	BTG1	0.0160575	UBTF	0.00717528	STIP1	0.000796893	UBR2	0.00362112	EFNA1	0.000817806	UCP2	0.00129589	ADFP	0.000377682
PLA2G1B	0.0100004	FMR1	3.70216e-07	TUSC3	0.00240076	TGFB1	0.0174763	PRMT1	0.00816789	CSNK2A1	0.000876766	RGS16	0.00382108	FOSB	0.00168732	NFIL3	0.00176047	PMAIP1	0.000396227
TPM1	0.0100249	SMAD4	4.21597e-07	P4HB	0.00265844	FYN	0.0181048	LSM4	0.00884627	KPNA4	0.00256654	DTX4	0.00446403	ICT1	0.00179141	MYO10	0.00197781	GADD45A	0.00123617
TNFRSF11A	0.0102493	USP46	4.26939e-07	IGFBP2	0.00321383	NNMT	0.0186904	POLR2E	0.0116771	CDC37	0.00412193	TRIB2	0.0047228	CDK4	0.00224253	HMGN3	0.00351425	NHLH2	0.0018134
ARRB1	0.0135594	STAM	5.47967e-07	MYB	0.00351215	FGF2	0.0190937	SLC3A2	0.013101	PPIF	0.00538231	BET1	0.00472919	ID2	0.00335668	ATP1A1	0.00432942	FOSB	0.00190829
WIPI1	0.0138245	RCHY1	6.71418e-07	SUCLA2	0.00370468	DUSP1	0.0191302	IMP4	0.0132408	HSP90AB1	0.00550584	AP3S2	0.00518901	HIST1H2AE	0.0037083	PTPRO	0.00617035	SOS1	0.00435538
TGFB1	0.0151258	PRMT3	8.80855e-07	GADD45A	0.00394392	LOXL1	0.0196479	STX5	0.0134935	CFLAR	0.00715615	CDK9	0.00651056	PER1	0.00447825	MDK	0.0113058	CTDSP2	0.00651782
CALU	0.0169893	ANAPC10	8.89396e-07	AHCY	0.00494801	MGAT4B	0.0213068	NUCB1	0.0137048	PIK3CG	0.00790435	ALG6	0.00769066	MYC	0.00509233	ANP32B	0.0114024	PLK3	0.00741527
ELN	0.0171707	KLF10	1.07555e-06	IDH3B	0.00590911	SLC6A8	0.0214605	MARCKS	0.0142674	BCAT1	0.00790942	GPR3	2.12125e-05	MEF2A	0.00525264	STC2	9.36675e-08	CENPE	6.92385e-07
HCLS1	0.0182488	PJA2	1.26109e-06	IGFBP3	0.00673445	PRKCD	0.0291073	ASNS	0.0154144	DPM2	0.00855293	GABRA3	9.18256e-05	RASSF1	0.00608666	HIST1H2BD	3.51759e-07	KIF11	1.14981e-06
CDC25B	0.0186534	ATP11B	1.35547e-06	MGST3	0.00693482	NR2F2	0.0302148	KDELR1	0.0156806	TRAM1	0.0104213	CCKAR	0.000316985	CSK	0.0103221	MYC	4.02695e-07	ASPM	4.79621e-06
STK17B	0.0216287	REV3L	1.68914e-06	B2M	0.00720076	MT2A	0.0319928	NFKB2	0.0170301	CCND1	0.0111594	PDX1	0.000367205	SOS1	0.0108754	SLC39A14	5.76727e-07	MSH2	8.26175e-05
GSR	0.0220949	PAQR3	2.21986e-06	NDUFA10	0.00742655	ITGAV	0.0328568	TRPS1	0.0178363	PTP4A1	0.0119023	TNNT2	0.000620051	TNFRSF1A	0.0160477	LRP8	1.81269e-06	MYO10	0.000117666
NCF2	0.0264194	TCF12	2.40882e-06	ANTXR1	0.00754401	RND3	0.0365605	P4HB	0.0183796	SOS2	0.0124483	MYH3	0.000797248	JAK2	0.0166395	ARL4C	2.52774e-06	HMMR	0.00016717
IKBKE	0.0298581	TSPYL5	2.5026e-06	GPI	0.00755998	MAPK6	0.0391642	RPL11	0.0187529	EHHADH	0.0136482	KRT14	0.000873127	TSC1	0.0171516	SLC16A1	2.76299e-06	MYB	0.000237786
TMEM45A	0.0314068	ITGAV	2.94848e-06	ANXA5	0.0083745	DLX2	0.0400924	WBSCR22	0.0191564	USP10	0.0185781	CCL21	0.000957073	PRKCD	0.017774	BCL6	8.90382e-06	KIF14	0.000292617
MAP2K4	0.0320122	SEC23A	3.20184e-06	ME2	0.00881994	AXL	0.0401576	ERBB3	0.0195315	PSEN1	0.0194381	CKM	0.000973946	E2F3	0.0232577	PPAT	9.66652e-06	PLK1	0.000468844
NRAS	0.0323171	MINPP1	3.29543e-06	ATP6V0D1	0.00882131	DDX58	0.040229	OGFR	0.0195363	ADM	0.0199708	PRKACG	0.00122663	EXTL2	0.0235854	GABARAPL1	1.30997e-05	CENPF	0.000506453
NFIL3	0.0324121	ARMC1	4.06494e-06	SDHD	0.00920516	MNAT1	0.0406129	DTL	0.0196243	SP1	0.0204068	CXCL13	0.00122829	NXF1	0.0246447	UNG	1.6493e-05	TTK	0.000525542
TRAM2	0.0344044	UFM1	4.12312e-06	DGAT1	0.0104491	BIRC2	0.0414014	MRPL23	0.0201545	GSR	0.0206145	NMUR1	0.00194254	PRKX	0.0247465	RRS1	2.42467e-05	NCAPH	0.000611021
PKIA	0.0379069	TMEM135	4.14478e-06	ALDH7A1	0.0105428	RPS6KA4	0.0415531	PFN1	0.0202264	NFYC	0.0212179	GLRA2	0.00205996	CCNT2	0.0259236	PBEF1	7.76197e-05	NEK2	0.00070045
STK4	0.0381759	BAZ2B	4.24374e-06	ASPH	0.0109795	PLD3	0.042237	DNAJB12	0.0204076	STAT5B	0.0219693	LAMB4	0.00222929	BRD4	0.0264581	RCL1	7.88047e-05	KIF20A	0.00071262
MAPKAPK5	0.0382179	SACS	4.42997e-06	PRMT1	0.0116888	GCLM	0.0425779	PYCR1	0.0215845	MYC	0.0231254	SYNPO2L	0.00233357	HEXIM1	0.0279413	BDH1	9.0144e-05	RASA1	0.000786957
Set A
1		2		3		4		5		6		7		8		9		10
Gene	P-value	Gene	P-value	Gene	P-value	Gene	P-value	Gene	P-value	Gene	P-value	Gene	P-value	Gene	P-value	Gene	P-value	Gene	P-value
HERPUD1	1.45074e-09	CHD1	0.000476507	CYP1B1	2.02385e-06	AXL	2.79063e-05	POLR2E	0.000428462	GPRC5C	1.60782e-05	ALG6	2.02368e-07	PDE4B	8.34834e-07	JAG1	7.55622e-07	EGR3	0.000422704
TNFAIP3	3.75375e-09	NMB	0.00093855	PGK1	1.18467e-05	IL10RA	5.95666e-05	ACTB	0.00063701	PLCXD1	6.13214e-05	ERCC8	1.03236e-06	CD14	0.0499382	EN2	0.000100747	MDM2	0.00224421
DDIT3	6.03673e-09	ARID5B	0.00135623	RPE	5.11962e-05	CTSG	6.01595e-05	UBE2M	0.000982601	EPHA4	0.000340275	SLC37A4	1.95824e-06	CRYM	0.0460654	ARID5B	0.000215668	ZNF7	0.0209648
MAP2K6	1.26709e-07	RBM16	0.00155931	DLAT	0.000148351	TIMP1	6.3851e-05	WDR74	0.00170283	WT1	0.00177814	DHDDS	2.17528e-06	GYS1	0.000388081	FZD5	0.000560615	EGR1	0.0404724
DNAJB9	2.18114e-07	GCAT	0.0017455	ME2	0.000166088	EXOSC7	9.57523e-05	PRMT1	0.00218335	AHNAK	0.00295966	SLC29A1	2.77591e-06	FLOT1	0.00241138	NR2F1	0.00412684	EGR2	0.0437503
HSPA5	4.53505e-07	JMJD1C	0.00205316	TUSC3	0.000192215	CD38	0.000121974	ZNF692	0.00247966	STK39	0.00336661	SRGAP2	3.64627e-06	SH2B2	0.00263621	KIF2C	0.00467084	PMAIP1	0.0473082
DDIT4	4.64916e-07	IRS1	0.00207407	PGD	0.000215857	HLA-DRA	0.000253509	DPM2	0.00255391	STXBP1	0.00381407	CLUAP1	4.07585e-06	CBLB	0.00589811	KIF11	0.00649884	MT2A	9.37766e-06
TRIB3	5.54633e-07	ADNP	0.0020922	ACLY	0.000269397	DLX2	0.000262444	LSM4	0.00279096	BRD8	0.00553824	TBRG4	5.7095e-06	TGFB2	0.00827325	KIF14	0.00830844	LHFPL2	7.1418e-05
WIPI1	6.93494e-07	NCK1	0.00253564	NNT	0.00045251	CTSB	0.000297804	ALDH18A1	0.0030404	GOSR1	0.00623474	BZRAP1	7.09679e-06	HRAS	0.00862995	CCNB2	0.010862	MYB	0.000743597
PPP1R15A	1.23416e-06	WAPAL	0.00295822	CXCL3	0.000456504	EMR2	0.000325036	MRPL12	0.00307814	GALNT7	0.0073496	MAN1B1	8.02956e-06	ITPKB	0.00895311	PUM1	0.0130336	PRKAR2B	0.000893294
IL8	1.56308e-06	MAP4K3	0.00329065	PDAP1	0.000591283	MAPK12	0.000343481	CAD	0.00310813	DUSP4	0.0139368	PIGB	1.24488e-05	PRKX	0.00990281	FUBP1	0.017986	IL1R1	0.00144878
INSIG1	2.69092e-06	SLC38A2	0.0038428	DLD	0.000656864	KIAA0664	0.000597465	UCK2	0.00366447	CSNK1A1	0.0140221	RSAD1	1.4051e-05	CEBPB	0.0112407	CDCA3	0.0187879	DKK2	0.00147687
MAFF	3.00732e-06	ZNF217	0.00393233	ANTXR1	0.000901096	ANXA2	0.000612057	NDRG1	0.00377442	SDF2	0.0151106	THOP1	1.66684e-05	HK2	0.0136409	MYO10	0.0195672	CX3CR1	0.00194256
IL6	4.23499e-06	ASPM	0.00413934	SHMT1	0.000915482	PTPRC	0.000654675	UBTF	0.00413385	KIAA0100	0.015758	PCYT2	2.64682e-05	PFKP	0.0156379	ASPM	0.0209431	CLTCL1	0.0021211
BIRC3	5.04045e-06	MGLL	0.00453253	GLUD1	0.00105605	DHODH	0.000693455	SERPINH1	0.00460654	ASXL1	0.0163131	SUOX	2.83389e-05	SYT1	0.0224548	ECT2	0.0227722	HELLS	0.00262034
NFKBIA	8.4069e-06	IFI30	0.00467749	MICAL2	0.00113824	ARHGEF10	0.00104137	ALG3	0.00472765	NR4A2	9.42563e-05	PDX1	1.41806e-08	PPIF	0.0236974	ANGPTL4	1.78606e-09	ISG20	0.00392809
PTGS2	1.4867e-05	SLC6A8	0.00505093	HADH	0.00119586	EPB41L3	0.00109389	UBE2N	0.00508454	CCR2	0.000174147	GRM8	2.05145e-08	PCK1	0.0255609	CEBPB	1.24078e-05	MYO10	0.00560569
ASNS	1.88819e-05	TAF4	0.00520176	CDC37	0.00133945	RAB31	0.001097	UBE2G2	0.00515316	NFE2	0.000480646	FLT3LG	5.50205e-08	AKT1	0.0283298	KLF4	0.000439993	TTLL5	0.00700112
ICAM1	2.14064e-05	CCNE2	0.00523908	ACTB	0.00147241	TPM4	0.00120582	SRM	0.00528694	DUSP1	0.000525939	LAMB4	2.98013e-07	SMARCD2	0.0286524	CDKN1A	0.000474758	RGS2	0.00782027
CDKN1A	2.85715e-05	RSBN1	0.0056025	PRMT1	0.00180494	RNASE6	0.00131359	IFRD2	0.005537	IL1B	0.000555608	PLCE1	9.88025e-07	MAP3K4	0.0293689	PODXL	0.000671194	ATP2A2	0.0103847
CYP1B1	3.0863e-05	NUP153	0.00596645	HSP90AB1	0.00184433	PDE4B	0.00155977	KDELR1	0.00568734	CXCL2	0.000763893	GPR3	1.30164e-06	CSK	0.03255	ARL4C	0.000781189	EPAS1	0.0130891
ID2	3.17214e-05	NGDN	0.00612614	ATP6V1B2	0.00198548	BIRC5	0.00162999	ARNTL	0.00574262	FOS	0.000807936	GPR63	1.56247e-06	ACTN1	0.0329901	DNAJC12	0.000885607	TNFRSF1B	0.0131783
CEBPB	3.80289e-05	KIF11	0.00618416	SDHD	0.00201417	TRIM22	0.00174209	MCM4	0.00604351	JUN	0.00158896	CCKAR	2.11986e-06	RHOB	0.0338374	DUSP1	0.00100924	PTGS1	0.0140793
CXCL2	3.92089e-05	ATF7IP	0.00621753	CYB5B	0.00274001	SLC29A2	0.00187664	MRPL23	0.00652686	WIT1	0.00278083	ADRA1D	2.48789e-06	E2F1	0.0353284	SLC25A20	0.00104232	AIM2	0.0174997
LIF	4.15373e-05	DUSP11	0.00663629	ID2	0.00281301	NCF2	0.00227799	LOXL1	0.00662708	NFKBIA	0.00310493	BMPR1B	2.49917e-06	PRKAR1A	0.0355581	G0S2	0.00124968	CUGBP2	0.0206517
GADD45A	4.27053e-05	DTL	0.0069098	PCNA	0.00292774	MICAL2	0.00242416	EMG1	0.00672723	SYK	0.0043266	NMUR1	2.81104e-06	NFKBIL1	0.0373414	ATP1B1	0.0016791	PTPN12	0.0233863
TGFB2	4.3979e-05	HSPBP1	0.00697432	ILF2	0.00310859	NT5E	0.00266783	APRT	0.00688631	PTGS2	0.00490132	KRT81	3.00877e-06	MYBL2	0.0384679	IVNS1ABP	0.00186972	GLUL	0.0236697
PALMD	6.29182e-05	AURKA	0.00701306	SDHB	0.00329175	WDR46	0.00285118	ABHD14A	0.00693986	IER3	0.00681121	SGCA	3.03497e-06	IL10RA	0.0390046	GADD45A	0.00210291	SLC29A1	0.0278096
TNIP1	6.32583e-05	FADD	0.00706779	HPGD	0.00390961	MIPEP	0.00286498	PHB	0.00695147	RGS19	0.00851561	IL3	3.07835e-06	MKNK2	0.0398858	NUAK1	0.00267081	PTPRO	0.0298565
PTX3	7.57666e-05	TFAP2C	0.00710345	SNX2	0.00436619	F12	0.00291989	MRPL4	0.0070969	AMPD3	0.0148485	PRKX	3.29622e-06	ITPKA	0.040837	MYC	0.00445382	UNG	0.0309466
