# Supplementary material for: Comprehensive data-driven analysis of the impact of chemoinformatic structure on the genome-wide biological response profiles of cancer cells to 1159 drugs
Source: BMC Bioinformatics. 2012 May 30;13:112. doi: 10.1186/1471-2105-13-112 (PMC3532323; doi:10.1186/1471-2105-13-112)
Supplement: Additional file 6 — Table S5. Target_Breakdown.xls. Contains list of commonly occurring protein targets in each subcomponent. [file 1471-2105-13-112-S6.xls]

## Sheet: Sheet1
Component 1					Component 2					Component 3					Component 4					Component 5					Component 6					Component 7					Component 8					Component 9					Component 10
A		B			A		B			A		B			A		B			A		B			A		B			A		B			A		B			A		B			A		B
p-value	0.27	p-value	0		p-value	0.42	p-value	0.03		p-value	0.06	p-value	0.46		p-value		p-value	0.06		p-value	0.35	p-value	0.57		p-value	0.53	p-value	0.6		p-value	0.53	p-value	0.52		p-value	0.61	p-value	0.3		p-value	0.1	p-value	0.4		p-value	0	p-value	0
Target	Count	Target	Count		Target	Count	Target	Count		Target	Count	Target	Count		Target	Count	Target	Count		Target	Count	Target	Count		Target	Count	Target	Count		Target	Count	Target	Count		Target	Count	Target	Count		Target	Count	Target	Count		Target	Count	Target	Count
Carbonic anhydrase XX	3	Sodium channel protein type XX alpha subunit	11		Sodium channel protein type XX alpha subunit	2	Cyclin-dependent kinase XX	4		Cyclin-dependent kinase XX	3	Sodium channel protein type XX alpha subunit	2				bone morphogenetic protein receptor, type IB	4		fibromodulin	3	XX adrenergic receptor	2		Sodium channel protein type XX alpha subunit	2	Peroxisome proliferator-activated receptor XX	2		Estrogen receptor XX	2	ATPase, Na+/K+ transporting, alpha subunit	2		estrogen receptor alpha	2	adrenergic, beta-1-, receptor	3		XX adrenergic receptor	4	Serotonin XX receptor	3		Cyclin-dependent kinase XX	6	Glucocorticoid receptor	7
Arachidonate XX-lipoxygenase	2	Dopamine DXX receptor	8		Monoamine oxidase A	2	Glycogen synthase kinase-3 beta	3		Cytochrome P450 XX	2	dopamine receptor D2	2				XX adrenergic receptor	3		Small conductance calcium-activated potassium channel protein XX	2	Histamine XX receptor	2		caveolin 3	2	DNA-damage-inducible transcript 3	2		Androgen Receptor	2				ATPase, Na+/K+ transporting, alpha subunit	2	B-cell translocation gene 1	2		Dopamine DXX receptor	2	Dopamine DXX receptor	2		Xanthine dehydrogenase	6	annexin A1	3
		Serotonin XX receptor	8		Monoamine oxidase B	2				DNA topoisomerase II alpha	2	cholinergic receptor, muscarinic 1	2				tRNA aspartic acid methyltransferase 1	2		Sodium channel protein type XX alpha subunit	2	tRNA aspartic acid methyltransferase 1	2				estrogen receptor alpha	2		acyl-CoA synthetase long-chain family member 1	2				Glucocorticoid receptor	2	estrogen receptor alpha	2		Serotonin XX receptor	2	Peroxisome proliferator-activated receptor XX	2		G2/mitotic-specific cyclin XX	5	corticosteroid-binding globulin (Serpin A6)	2
		Histamine XX receptor	7		Serotonin receptor 2A	2														acyl-CoA synthetase long-chain family member 1	2	bone morphogenetic protein receptor, type IB	2														calcium channel, voltage-dependent, gamma subunit 1	2				Solute carrier family 22 member 1	2		Glycogen synthase kinase-3 alpha	5
		scavenger receptor class B, member 2	7																	killer cell immunoglobulin-like receptor 2DS	2																					Trypanothione reductase	2		Glycogen synthase kinase-3 beta	5
		XX adrenergic receptor	6																	carnitine acetyltransferase	2																					lymphocyte cytosolic protein 1 (L-plastin)	2		3-oxoacyl-acyl-carrier protein reductase	3
		Norepinephrine transporter	6																	estrogen receptor alpha	2																					scavenger receptor class B, member 2	2		Aldose reductase	3
		Solute carrier family 22 member 1	6																	cholinergic receptor, muscarinic 2	2																								Cell division protein kinase 5	3
		Muscarinic acetylcholine receptor XX	5																	cholinergic receptor, muscarinic 4	2																								Cyclooxygenase-1	3
		Trypanothione reductase	5																																										Cyclooxygenase-2	3
		carbonyl reductase 3	5																																										Enoyl-acyl-carrier protein reductase	3
		carnitine acetyltransferase	5																																										Epidermal growth factor receptor	3
		solute carrier family 6 member 2	5																																										Estradiol 17-beta-dehydrogenase 1	3
		Dopamine transporter	4																																										Estradiol 17-beta-dehydrogenase 2	3
		hERG	4																																										Glyoxalase I	3
		melanocortin 4 receptor	4																																										Salivary alpha-amylase	3
		solute carrier family 6, member 4	4																																										Trypsin I	3
		Adenosine XX receptor	3																																										Arachidonate XX-lipoxygenase	2
		Prion protein	3																																										GABA receptor XX subunit	2
		Glutamate [NMDA] receptor subunit XX	2																																										DNA gyrase subunit A	2
		P-glycoprotein 1	2																																										DNA gyrase subunit B	2
		Sigma opioid receptor	2																																										DNA topoisomerase I	2
		calcium channel, voltage-dependent, R type, alpha 1E subunit	2
