# Supplementary material for: Comprehensive data-driven analysis of the impact of chemoinformatic structure on the genome-wide biological response profiles of cancer cells to 1159 drugs
Source: BMC Bioinformatics. 2012 May 30;13:112. doi: 10.1186/1471-2105-13-112 (PMC3532323; doi:10.1186/1471-2105-13-112)
Supplement: Additional file 5 — Table S4. VolSurf_Classification.xls. Contains lists of all VolSurf features and their pharmacophoric classification. [file 1471-2105-13-112-S5.xls]

## Sheet: Sheet1
VolSurf descriptors and their pharmacophoricity classification
Descriptor	Pharmacophore	Description
1 vsurf_A	yes	Amphiphilic Moment
2 vsurf_CP	no	Critical Packing
3 vsurf_CW1	no	Capacity Factor
4 vsurf_CW2	no	Capacity Factor
5 vsurf_CW3	no	Capacity Factor
6 vsurf_CW4	no	Capacity Factor
7 vsurf_CW5	no	Capacity Factor
8 vsurf_CW6	no	Capacity Factor
9 vsurf_CW7	no	Capacity Factor
10 vsurf_CW8	no	Capacity Factor
11 vsurf_D1	no	Hydrophobic Regions
12 vsurf_D2	no	Hydrophobic Regions
13 vsurf_D3	no	Hydrophobic Regions
14 vsurf_D4	no	Hydrophobic Regions
15 vsurf_D5	no	Hydrophobic Regions
16 vsurf_D6	no	Hydrophobic Regions
17 vsurf_D7	no	Hydrophobic Regions
18 vsurf_D8	no	Hydrophobic Regions
19 vsurf_DD12	yes	Contact distances of vsurf_DDmin
20 vsurf_DD13	yes	Contact distances of vsurf_DDmin
21 vsurf_DD23	yes	Contact distances of vsurf_DDmin
22 vsurf_DW12	yes	Contact distances of vsurf_EWmin
23 vsurf_DW13	yes	Contact distances of vsurf_EWmin
24 vsurf_DW23	yes	Contact distances of vsurf_EWmin
25 vsurf_EDmin1	no	Hydrophobic Local Interaction Energy Minima
26 vsurf_EDmin2	no	Hydrophobic Local Interaction Energy Minima
27 vsurf_EDmin3	no	Hydrophobic Local Interaction Energy Minima
28 vsurf_EWmin1	no	Hydrophilic Local Interaction Energy Minima
29 vsurf_EWmin2	no	Hydrophilic Local Interaction Energy Minima
30 vsurf_EWmin3	no	Hydrophilic Local Interaction Energy Minima
31 vsurf_G	no	Molecular Globularity
32 vsurf_HB1	no	Hydrogen Bonding
33 vsurf_HB2	no	Hydrogen Bonding
34 vsurf_HB3	no	Hydrogen Bonding
35 vsurf_HB4	no	Hydrogen Bonding
36 vsurf_HB5	no	Hydrogen Bonding
37 vsurf_HB6	no	Hydrogen Bonding
38 vsurf_HB7	no	Hydrogen Bonding
39 vsurf_HB8	no	Hydrogen Bonding
40 vsurf_HL1	yes	Hydrophilic-Lipophilic Balance
41 vsurf_HL2	yes	Hydrophilic-Lipophilic Balance
42 vsurf_ID1	yes	Hydrophobic Integy Moment
43 vsurf_ID2	yes	Hydrophobic Integy Moment
44 vsurf_ID3	yes	Hydrophobic Integy Moment
45 vsurf_ID4	yes	Hydrophobic Integy Moment
46 vsurf_ID5	yes	Hydrophobic Integy Moment
47 vsurf_ID6	yes	Hydrophobic Integy Moment
48 vsurf_ID7	yes	Hydrophobic Integy Moment
49 vsurf_ID8	yes	Hydrophobic Integy Moment
50 vsurf_IW1	yes	Hydrophilic integy moment
51 vsurf_IW2	yes	Hydrophilic integy moment
52 vsurf_IW3	yes	Hydrophilic integy moment
53 vsurf_IW4	yes	Hydrophilic integy moment
54 vsurf_IW5	yes	Hydrophilic integy moment
55 vsurf_IW6	yes	Hydrophilic integy moment
56 vsurf_IW7	yes	Hydrophilic integy moment
57 vsurf_IW8	yes	Hydrophilic integy moment
58 vsurf_R	no	Surface rugosity
59 vsurf_S	no	Interaction field surface area
60 vsurf_V	no	Interaction field volume
61 vsurf_W1	no	Hydrophilic volume
62 vsurf_W2	no	Hydrophilic volume
63 vsurf_W3	no	Hydrophilic volume
64 vsurf_W4	no	Hydrophilic volume
65 vsurf_W5	no	Hydrophilic volume
66 vsurf_W6	no	Hydrophilic volume
67 vsurf_W7	no	Hydrophilic volume
68 vsurf_W8	no	Hydrophilic volume
69 vsurf_Wp1	no	Polar volume
70 vsurf_Wp2	no	Polar volume
71 vsurf_Wp3	no	Polar volume
72 vsurf_Wp4	no	Polar volume
73 vsurf_Wp5	no	Polar volume
74 vsurf_Wp6	no	Polar volume
75 vsurf_Wp7	no	Polar volume
76 vsurf_Wp8	no	Polar volume
